# Supplementary material for: The elephant shark methylome reveals conservation of epigenetic regulation across jawed vertebrates
Source: F1000Res. 2017 Apr 20;6:526. [Version 1] doi: 10.12688/f1000research.11281.1 (PMC5437953; doi:10.12688/f1000research.11281.1)
Supplement: Supplementary file 1 [file f1000research-6-12170-s0000.tgz]

Archive with 1 entries (1 files):
- 39e72245-0f5b-4870-abe9-4a3793a5c178.xlsx
