# Supplementary material for: The elephant shark methylome reveals conservation of epigenetic regulation across jawed vertebrates
Source: F1000Res. 2017 Apr 20;6:526. [Version 1] doi: 10.12688/f1000research.11281.1 (PMC5437953; doi:10.12688/f1000research.11281.1)
Supplement: Supplementary file 1 [file f1000research-6-12170-s0000.tgz › 39e72245-0f5b-4870-abe9-4a3793a5c178.xlsx]

## Sheet: Table S1
Table S1: Whole-genome bisulfite sequencing of elephant shark somatic tissues
The table lists the number of cytosine calls at either symmetric CG dinucleotides ('CG') or in other sequence contexts ('non-CG'), mapped against the elephant shark 6.1.3 genome assembly or mitochondrial DNA. Details of bioinformatic processing are provided in the Methods section. For deep-sequenced samples, the number of calls following deduplication are given. The frequency of non-CG methylatio…
Sample	Alignment	Methylated CG calls	Unmethylated CG calls	Total CG calls	CG Methylation	Methylated non-CG calls	Unmethylated non-CG calls	Total non-CG calls	Non-CG Methylation
Liver female 1, deep-sequenced	Callorhinchus milii 6.1.3	20751748	9329203	30080951	0.689863	2182745	273623423	275806168	0.00791405
Liver male 1, deep-sequenced	Callorhinchus milii 6.1.3	27294228	10834302	38128530	0.715848	3388314	330086531	333474845	0.0101606
Liver female 1, deep-sequenced	Mitochondrial DNA	279	10712	10991	0.0253844	1738	80199	81937	0.0212114
Liver male 1, deep-sequenced	Mitochondrial DNA	316	16901	17217	0.018354	2091	130290	132381	0.0157953
Liver female 2	Callorhinchus milii 6.1.3	15934	7669	23603	0.675084	845	161192	162037	0.00521486
Liver female 3	Callorhinchus milii 6.1.3	12081	6943	19024	0.63504	654	128142	128796	0.0050778
Liver female 4	Callorhinchus milii 6.1.3	26887	13988	40875	0.657786	1388	285530	286918	0.00483762
Liver male 2	Callorhinchus milii 6.1.3	18692	8287	26979	0.692835	985	191529	192514	0.00511651
Liver male 3	Callorhinchus milii 6.1.3	19304	9567	28871	0.668629	1103	205739	206842	0.00533257
Liver male 4	Callorhinchus milii 6.1.3	14352	7131	21483	0.668063	771	154234	155005	0.00497403
Pancreas female	Callorhinchus milii 6.1.3	14084	7141	21225	0.663557	1658	203567	205225	0.00807894
Pancreas male	Callorhinchus milii 6.1.3	15372	7316	22688	0.677539	2082	192377	194459	0.0107066
Spleen female	Callorhinchus milii 6.1.3	24523	12255	36778	0.666784	2579	359703	362282	0.00711876
Spleen male	Callorhinchus milii 6.1.3	37634	21272	58906	0.638882	4415	535000	539415	0.00818479
