# Supplementary material for: The elephant shark methylome reveals conservation of epigenetic regulation across jawed vertebrates
Source: F1000Res. 2017 Apr 20;6:526. [Version 1] doi: 10.12688/f1000research.11281.1 (PMC5437953; doi:10.12688/f1000research.11281.1)
Supplement: Supplementary file 2 [file f1000research-6-12170-s0001.tgz]

Archive with 1 entries (1 files):
- 94464ea8-e67b-4d8c-a1fe-2c2aea013373.jpg
